# Supplementary material for: Data on the number and frequency of scientific literature citations for established medulloblastoma cell lines
Source: Data Brief. 2016 Oct 13;9:696–8. doi: 10.1016/j.dib.2016.10.004 (PMC5079239; doi:10.1016/j.dib.2016.10.004)
Supplement: Supplementary file 2 — Supplementary material [file mmc2.xlsx]

## Sheet: Raw Citation data
	Cell line	Number of citations
		Google	Scopus	Web of science		First derived/published	Years since 1st pub
	D283MED	1220	100	207		1985	31
	DAOY	2500	287	505		1985	31
	D341MED	489	40	95		1988	28
	ONS-76	149	10	20		1989	27
	D384MED	124	6	26		1991	25
	D425MED	265	23	69		1991	25
	D458MED	173	6	38		1991	25
	MHH-MED-1	64	4	5		1994	22
	MHH-MED-2	15	2	0		1994	22
	MHH-MED-3	27	1	2		1994	22
	MHH-MED-4	17	1	0		1994	22
	UW228	363	44	99		1995	21
	UW443	9	2	3		1995	21
	UW402	33	2	5		2001	15
	D556MED	80	4	24		2000	16
	D581MED	17	0	1		2002	14
	D690MED	17	0	0		2002	14
	D721MED	22	1	4		2002	14
	UW426	48	1	11		2004	12
	UW473	32	2	4		2005	11
	Res256	102	0	1		2005	11
	Res262	49	0	1		2008	8
	Res300	1	0	0		2012	4
	CHLA-259	2	1	1		2012	4
	CHLA-01-MED	6	1	2		2012	4
	CHLA-01R-MED	2	1	2		2012	4
	MED 8 A	14	4	14		2003	13
	HD-MB03	16	1	1		2012	4
	MB002	4	0	1		2014	2
	MED5R	1	0	0		2014	2
	D487	30	1	5		1997	19
	1580WÜ	8	1	3		2005	11
	DEV	8	8	8		1992	24
	IPNN-8	12	2	3		1997	19
	Madsen	2	2	2		2009	7
	MCD-1	26	0	2		1996	20
	ONS-81	23	1	8		1989	27
	USP-13-MED	3	1	1		2014	2
	Bo-101	13	1	2		1991	25

## Sheet: Analysis
Cell lines	Raw citations													Citations divided by years
	Google	Scopus	Web of science			Years since 1st publication																					rr
D283MED	1220	100	207			31							D283MED	39.3548	3.22581	6.67742									1	DAOY	39
DAOY	2500	287	505			31							DAOY	80.6452	9.25806	16.2903									2	D283MED	38
D341MED	489	40	95			28							D341MED	17.4643	1.42857	3.39286									3	UW228	37
ONS-76	149	10	20			27							ONS-76	5.51852	0.37037	0.740741									4	D341MED	36
D384MED	124	6	26			25							D384MED	4.96	0.24	1.04									5	D425MED	35
D425MED	265	23	69			25							D425MED	10.6	0.92	2.76									6	ONS-76	34
D458MED	173	6	38			25							D458MED	6.92	0.24	1.52									7	D556MED	33
MHH-MED-1	64	4	5			22							MHH-MED-1	2.90909	0.181818	0.227273									8	D458MED	32
MHH-MED-2	15	2	0			22							MHH-MED-2	0.681818	0.0909091	0									9	MED 8 A	31
MHH-MED-3	27	1	2			22							MHH-MED-3	1.22727	0.0454545	0.0909091									10	D384MED	30
MHH-MED-4	17	1	0			22							MHH-MED-4	0.772727	0.0454545	0									11	USP-13-MED	29
UW228	363	44	99			21							UW228	17.2857	2.09524	4.71429									12	CHLA-01-MED	28
UW443	9	2	3			21							UW443	0.428571	0.0952381	0.142857									13	UW426	26
UW402	33	2	5			15							UW402	2.2	0.133333	0.333333									14	HD-MB03	26
D556MED	80	4	24			16							D556MED	5	0.25	1.5									15	UW473	25
D581MED	17	0	1			14							D581MED	1.21429	0	0.0714286									16	UW402	24
D690MED	17	0	0			14							D690MED	1.21429	0	0									17	CHLA-01R-MED	23
D721MED	22	1	4			14							D721MED	1.57143	0.0714286	0.285714									18	MHH-MED-1	22
UW426	48	1	11			12							UW426	4	0.0833333	0.916667									19	MB002	20
UW473	32	2	4			11							UW473	2.90909	0.181818	0.363636									20	DEV	20
Res256	102	0	1			11							Res256	9.27273	0	0.0909091									21	D721MED	19
Res262	49	0	1			8							Res262	6.125	0	0.125									22	CHLA-259	17
Res300	1	0	0			4							Res300	0.25	0	0									23	Madsen	17
CHLA-259	2	1	1			4							CHLA-259	0.5	0.25	0.25									24	Res256	14
CHLA-01-MED	6	1	2			4							CHLA-01-MED	1.5	0.25	0.5									25	Res262	14
CHLA-01R-MED	2	1	2			4							CHLA-01R-MED	0.5	0.25	0.5									26	d487	14
MED 8 A	14	4	14			13							MED 8 A	1.07692	0.307692	1.07692									27	1580WÜ	13
HD-MB03	16	1	1			4							HD-MB03	4	0.25	0.25									28	ONS-81	12
MB002	4	0	1			2							MB002	2	0	0.5									29	IPNN-8	11
MED5R	1	0	0			2							MED5R	0.5	0	0									30	MHH-MED-3	10
d487	30	1	5			19							d487	1.57895	0.0526316	0.263158									31	MCD-1	9
1580WÜ	8	1	3			11							1580WÜ	0.727273	0.0909091	0.272727									32	UW443	8
DEV	8	8	8			24							DEV	0.333333	0.333333	0.333333									33	MHH-MED-2	7
IPNN-8	12	2	3			19							IPNN-8	0.631579	0.105263	0.157895									34	MHH-MED-4	5
Madsen	2	2	2			7							Madsen	0.285714	0.285714	0.285714									35	D581MED	5
MCD-1	26	0	2			20							MCD-1	1.3	0	0.1									36	D690MED	4
ONS-81	23	1	8			27							ONS-81	0.851852	0.037037	0.296296									37	Bo-101	3
USP-13-MED	3	1	1			2							USP-13-MED	1.5	0.5	0.5									38	MED5R	2
Bo-101	13	1	2			25							Bo-101	0.52	0.04	0.08									39	Res300	1
Total citations	5986	561	1175										Total citations/year	240.33	21.7094	46.6494
Citations as percentage of all citations by each search engine													Citations per year since first published as percentage of all citations by each search engine
% of total citations	G	Scopus	Wos			average						Years since 1st pub		G	Scopus	Wos			Average		Rank
D283MED	0.203809	0.178253	0.17617		D283MED	0.186077						31	D283MED	0.163753	0.14859	0.143141		D283MED	0.151828		2			D283	0.151828
DAOY	0.417641	0.511586	0.429787		DAOY	0.453005						31	DAOY	0.335559	0.426454	0.349208		DAOY	0.370407		1			DAOY	0.370407
D341MED	0.0816906	0.0713012	0.0808511		D341MED	0.0779476						28	D341MED	0.0726678	0.0658042	0.072731		D341MED	0.070401		4			D341	0.070401
ONS-76	0.0248914	0.0178253	0.0170213		ONS-76	0.0199127						27	ONS-76	0.0229622	0.0170604	0.0158789		ONS-76	0.0186338		8			ONS-76	0.0186338
D384MED	0.020715	0.0106952	0.0221277		D384MED	0.0178459						25	D384MED	0.0206383	0.0110551	0.022294		D384MED	0.0179958		9			D384	0.0179958
D425MED	0.04427	0.0409982	0.0587234		D425MED	0.0479972						25	D425MED	0.0441059	0.0423779	0.0591647		D425MED	0.0485495		5			D425	0.0485495
D458MED	0.0289008	0.0106952	0.0323404		D458MED	0.0239788						25	D458MED	0.0287937	0.0110551	0.0325835		D458MED	0.0241441		6			D458	0.0241441
MHH-MED-1	0.0106916	0.00713012	0.00425532		MHH-MED-1	0.00735902						22	MHH-MED-1	0.0121045	0.00837508	0.00487193		MHH-MED-1	0.00845052		18			MHH-MED-1	0.00845052
MHH-MED-2	0.00250585	0.00356506	0		MHH-MED-2	0.00202364						22	MHH-MED-2	0.002837	0.00418754	0		MHH-MED-2	0.00234151		33			MHH-MED-2	0.00234151
MHH-MED-3	0.00451052	0.00178253	0.00170213		MHH-MED-3	0.00266506						22	MHH-MED-3	0.00510661	0.00209377	0.00194877		MHH-MED-3	0.00304972		31			MHH-MED-3	0.00304972
MHH-MED-4	0.00283996	0.00178253	0		MHH-MED-4	0.00154083						22	MHH-MED-4	0.00321527	0.00209377	0		MHH-MED-4	0.00176968		36			MHH-MED-4	0.00176968
UW228	0.0606415	0.0784314	0.0842553		UW228	0.0744427						21	UW228	0.0719248	0.0965129	0.101058		UW228	0.0898318		3			UW228	0.0898318
UW443	0.00150351	0.00356506	0.00255319		UW443	0.00254059						21	UW443	0.00178326	0.00438695	0.00306236		UW443	0.00307752		30			UW443	0.00307752
UW402	0.00551286	0.00356506	0.00425532		UW402	0.00444441						15	UW402	0.00915406	0.00614173	0.0071455		UW402	0.00748043		21			UW402	0.00748043
D556MED	0.0133645	0.00713012	0.0204255		D556MED	0.0136401						16	D556MED	0.0208047	0.0115157	0.0321548		D556MED	0.0214917		7			D556	0.0214917
D581MED	0.00283996	0	0.000851064		D581MED	0.00123034						14	D581MED	0.00505257	0	0.00153118		D581MED	0.00219458		34			D581	0.00219458
D690MED	0.00283996	0	0		D690MED	0.000946653						14	D690MED	0.00505257	0	0		D690MED	0.00168419		37			D690	0.00168419
D721MED	0.00367524	0.00178253	0.00340426		D721MED	0.00295401						14	D721MED	0.00653862	0.00329021	0.00612472		D721MED	0.00531785		25			D721	0.00531785
UW426	0.00801871	0.00178253	0.0093617		UW426	0.00638765						12	UW426	0.0166438	0.00383858	0.0196501		UW426	0.0133775		12			UW426	0.0133775
UW473	0.00534581	0.00356506	0.00340426		UW473	0.00410504						11	UW473	0.0121045	0.00837508	0.00779509		UW473	0.00942491		16			UW473	0.00942491
Res256	0.0170398	0	0.000851064		Res256	0.00596361						11	Res256	0.0385832	0	0.00194877		Res256	0.0135107		11			Res256	0.0135107
Res262	0.00818577	0	0.000851064		Res262	0.00301228						8	Res262	0.0254857	0	0.00267956		Res262	0.00938844		17			Res262	0.00938844
Res300	0.000167056	0	0		Res300	5.56855e-05						4	Res300	0.00104023	0	0		Res300	0.000346745		39			Res300	0.000346745
CHLA-259	0.000334113	0.00178253	0.000851064		CHLA-259	0.000989236						4	CHLA-259	0.00208047	0.0115157	0.00535913		CHLA-259	0.00631844		24			CHLA-259	0.00631844
CHLA-01-MED	0.00100234	0.00178253	0.00170213		CHLA-01-MED	0.00149567						4	CHLA-01-MED	0.00624141	0.0115157	0.0107183		CHLA-01-MED	0.0094918		15			CHLA-01-MED	0.0094918
CHLA-01R-MED	0.000334113	0.00178253	0.00170213		CHLA-01R-MED	0.00127292						4	CHLA-01R-MED	0.00208047	0.0115157	0.0107183		CHLA-01R-MED	0.00810482		19			CHLA-01R-MED	0.00810482
MED 8 A	0.00233879	0.00713012	0.0119149		MED 8 A	0.00712794						13	MED 8 A	0.00448101	0.0141732	0.0230855		MED 8 A	0.0139132		10			MED 8 A	0.0139132
HD-MB03	0.0026729	0.00178253	0.000851064		HD-MB03	0.00176883						4	HD-MB03	0.0166438	0.0115157	0.00535913		HD-MB03	0.0111729		14			HD-MB03	0.0111729
MB002	0.000668226	0	0.000851064		MB002	0.00050643						2	MB002	0.00832188	0	0.0107183		MB002	0.00634671		23			MB002	0.00634671
MED5R	0.000167056	0	0		MED5R	5.56855e-05						2	MED5R	0.00208047	0	0		MED5R	0.00069349		38			MED5R	0.00069349
d487	0.00501169	0.00178253	0.00425532		d487	0.00368318						19	d487	0.0065699	0.00242437	0.00564119		d487	0.00487848		26			D487	0.00487848
1580WÜ	0.00133645	0.00178253	0.00255319		1580WÜ	0.00189072						11	1580WÜ	0.00302614	0.00418754	0.00584632		1580WÜ	0.00435333		27			1580WÜ	0.00435333
DEV	0.00133645	0.0142602	0.00680851		DEV	0.0074684						24	DEV	0.00138698	0.0153543	0.0071455		DEV	0.00796227		20			DEV	0.00796227
IPNN-8	0.00200468	0.00356506	0.00255319		IPNN-8	0.00270764						19	IPNN-8	0.00262796	0.00484873	0.00338471		IPNN-8	0.00362047		29			IPNN-8	0.00362047
Madsen	0.000334113	0.00356506	0.00170213		Madsen	0.0018671						7	Madsen	0.00118884	0.0131608	0.00612472		Madsen	0.0068248		22			Madsen	0.0068248
MCD-1	0.00434347	0	0.00170213		MCD-1	0.0020152						20	MCD-1	0.00540922	0	0.00214365		MCD-1	0.00251762		32			MCD-1	0.00251762
ONS-81	0.0038423	0.00178253	0.00680851		ONS-81	0.00414445						27	ONS-81	0.0035445	0.00170604	0.00635156		ONS-81	0.00386736		28			ONS-81	0.00386736
USP-13-MED	0.000501169	0.00178253	0.000851064		USP-13-MED	0.00104492						2	USP-13-MED	0.00624141	0.0230315	0.0107183		USP-13-MED	0.0133304		13			USP-13-MED	0.0133304
Bo-101	0.00217173	0.00178253	0.00170213		Bo-101	0.00188546						25	Bo-101	0.00216369	0.00184252	0.00171492		Bo-101	0.00190704		35			Bo-101	0.00190704
						Ranked citations				Ranked citations per year			Top 15 by citations/ coloured by subgroup			Top 15 by citations per year, colour by subgroup
					DAOY	0.453005			DAOY	0.370407				Ranked citations			Ranked citations per year
					D283MED	0.186077			D283	0.151828			DAOY	0.453005		DAOY	0.370407
					D341MED	0.0779476			UW228	0.0898318			UW228	0.0744427		UW228	0.0898318
					UW228	0.0744427			D341	0.070401			ONS-76	0.0199127		ONS-76	0.0186338
					D425MED	0.0479972			D425	0.0485495			UW426	0.00638765		UW426	0.0133775
					D458MED	0.0239788			D458	0.0241441			D341MED	0.0779476		D341	0.070401
					ONS-76	0.0199127			D556	0.0214917			D425MED	0.0479972		D425	0.0485495
					D384MED	0.0178459			ONS-76	0.0186338			D458MED	0.0239788		D458	0.0241441
					D556MED	0.0136401			D384	0.0179958			D384MED	0.0178459		D556	0.0214917
					DEV	0.0074684			MED 8 A	0.0139132			D556MED	0.0136401		HD-MB03	0.0111729
					MHH-MED-1	0.00735902			Res256	0.0135107			MHH-MED-1	0.00735902		D384	0.0179958
					MED 8 A	0.00712794			UW426	0.0133775			MED 8 A	0.00712794		MED 8 A	0.0139132
					UW426	0.00638765			USP-13-MED	0.0133304			D283MED	0.186077		D283	0.151828
					Res256	0.00596361			HD-MB03	0.0111729			DEV	0.0074684		USP-13-MED	0.0133304
					UW402	0.00444441			CHLA-01-MED	0.0094918			Res256	0.00596361		CHLA-01-MED	0.0094918
				Cutoff	ONS-81	0.00414445	0.0464016	Cutoff	UW473	0.00942491	0.111921		UW402	0.00444441		Res256	0.0135107
					UW473	0.00410504			Res262	0.00938844			Others	0.046		Others	0.112
					d487	0.00368318			MHH-MED-1	0.00845052
					Res262	0.00301228			CHLA-01R-MED	0.00810482
					D721MED	0.00295401			DEV	0.00796227
					IPNN-8	0.00270764			UW402	0.00748043
					MHH-MED-3	0.00266506			Madsen	0.0068248
					UW443	0.00254059			MB002	0.00634671
					MHH-MED-2	0.00202364			CHLA-259	0.00631844
					MCD-1	0.0020152			D721	0.00531785
					1580WÜ	0.00189072			D487	0.00487848
					Bo-101	0.00188546			1580WÜ	0.00435333
					Madsen	0.0018671			ONS-81	0.00386736
					HD-MB03	0.00176883			IPNN-8	0.00362047
					MHH-MED-4	0.00154083			UW443	0.00307752
					CHLA-01-MED	0.00149567			MHH-MED-3	0.00304972
					CHLA-01R-MED	0.00127292			MCD-1	0.00251762
					D581MED	0.00123034			MHH-MED-2	0.00234151
					USP-13-MED	0.00104492			D581	0.00219458
					CHLA-259	0.000989236			Bo-101	0.00190704
					D690MED	0.000946653			MHH-MED-4	0.00176968
					MB002	0.00050643			D690	0.00168419
					Res300	5.56855e-05			MED5R	0.00069349
					MED5R	5.56855e-05			Res300	0.000346745

## Sheet: Medulloblastoma subgroups
Subtype	Percent of patients
WNT	10
SHH	30
Group 3	20
Group 4	40
